# Supplementary material for: Comparison of pulmonary circulation parameters acquired by cardiovascular magnetic resonance with right heart catheterization and transthoracic echocardiography in patients with recent-onset dilated cardiomyopathy
Source: PLoS One. 2026 Feb 10;21(2):e0341438. doi: 10.1371/journal.pone.0341438 (PMC12890124; doi:10.1371/journal.pone.0341438)
Supplement: S2 Table — (XLSX) [file pone.0341438.s002.xlsx]

## Sheet: Sheet1
ID	sex	HR	BMI	BSA	LVEF	PTB	PTT	RR-interval (ms)	RR-interval (s)	Square root RR	PTTc (PTT/square root RR)	Isolated pre-capilar PH	Isolated post-capilar PH	Combined post and precapilar PH	PH (RHC-based)	mPAP	PCWP	PVR	CVP	CO	CI	TP	DPG	PAPi	RVSWI	EF	EF (Simpson)	E	A	E/A	E/e'	Diastolic dysfunction	TDI - IVS S	TDI - IVS E	TDI - IVS A	PK/PS	sPAP
PTT_1	1	72	25.2	2.19	36	11	8.94	833.33	0.83333	0.912869	9.7933	0	0	1	1	28	17	2	8	5.3	2.4	11	1	2.9	4	32.5	35	0.73			8.1	0	0.06	0.05		24	27
PTT_2	0	110	31.2	1.92	32	10	6.41	545.45	0.54545	0.738546	8.67922	1	0	0	1	24	12	2	1	6.5	3.4	12	5	20	6	30	30	0.41	0.94	0.44	7.5	1	0.06	0.05	0.12	0	3
PTT_3	1	102	19.7	1.66	20	12	7.15	588.24	0.58824	0.766968	9.32242	1	0	0	1	24	14	2.5	5	4	2.4	10	1	3	4	15	12	0.68	0.23	2.95	11	3	0.04	0.05	0.03	35	40
PTT_4	1	107	24.4	1.68	10	11	6.32	560.75	0.56075	0.748832	8.43981	0	0	1	1	24	15	2	1	4.3	2.4	9	-2	17	3	12.5	19	0.51	0.85	0.6	8.5	1	0.02	0.04	0.05	40	40
PTT_5	0	73	30.4	2.03	38	4	3.2	821.92	0.82192	0.906598	3.52968	0	0	0	1	21	13	1.8	2	4.5	2.3	8	-2	12	4	20	16	0.92	0.37	2.5	14	0	0.03	0.05	0.04	40	60
PTT_6	1	57	25.5	2.15	41	7	7.31	1052.63	1.05263	1.02598	7.12491	1	0	0	1	24	14	2.8	4	3.6	1.7	10	1	5	7.3	35	40	0.65	0.81	0.8	13	1	0.07	0.05	0.09	18	20
PTT_7	0	40	35.6	1.92	54	7	5.62	1500	1.5	1.22474	4.58871	0	0	1	1	28	15	2.4	3	5.4	2.8	13	0	9	7	30	32	0.68	0.56	1.22	8	2	0.06	0.05	0.07	0	3
PTT_8	1	97	33.8	2.69	23	9	5.92	618.56	0.61856	0.786486	7.52715	0	1	0	1	23	18	0.7	8	7.6	2.8	5	-4	2.6	6.5	20	23	0.73	0.25	2.98	6.6	3	0.04	0.11	0.04	20	23
PTT_9	1	62	24.8	2.03	21	13	11.91	967.74	0.96774	0.983738	12.1069	0	1	0	1	21	15	1.6	2	3.5	1.7	6	-1	10	2	20	25	0.65	0.55	1.19	16	2	0.04	0.04	0.05	18	23
PTT_10	1	81	26	2.35	26	14	10.21	740.74	0.74074	0.860663	11.863	0	0	0	0	16	9	1.6	6	4.3	1.8	7	2	2.3	3.8	27.5	30	0.65	1.01	0.55	9	1	0.06	0.06	0.09	0	5
PTT_11	1	77	31	2.1	49	12	9.21	779.22	0.77922	0.882734	10.4335	0	0	0	0	9	3	1.4	1	4	1.9	6	2	9	2	35	39	0.42	0.92	0.46	7	1	0.06	0.05	0.11	0	3
PTT_12	1	72	38.6	2.35	27	11	9.75	833.33	0.83333	0.912869	10.6806	0	0	1	1	38	23	2.5	8	5.8	2.4	15	6	3.1	6	20	20	1.22	0.28	4.4	40.6	2	0.04	1.22	0.28	34	35
PTT_13	1	87	24.5	2.08	41	8	5.52	689.66	0.68966	0.830458	6.64694	0	0	0	0	7	1	0.9	1	6.9	3.3	6	-1	11	3	35	30	0.44	0.57	0.8	6	0	0.06	0.05	0.08	21	25
PTT_14	1	121	27.2	2.13	13	13	6.34	495.87	0.49587	0.70418	9.00338	0	0	1	1	38	23	2.6	9	5.8	2.7	15	1	2.6	8	17	19	0.8			27	3	0.03	0.07	0.04	35	35
PTT_15	1	37	40.1	2.45	32	8	9.21	1621.62	1.62162	1.27343	7.23244	0	0	0	0	19	13	1	11	6.1	2.5	6	0	1.64	3	20	21	0.58	0.66	0.89	11.6	1	0.04	0.04	0.06	0	3
PTT_16	0	69	31.2	1.92	25	8	7.16	869.57	0.86957	0.932507	7.67822	0	0	1	1	40	29	3.4	7	3.2	1.7	11	-1	3.6	11	20	19	0.77	0.55	1.15	13	0	0.06	0.06	0.06	0	3
PTT_17	0	93	25.2	1.81	54	11	9.35	645.16	0.64516	0.803219	11.6407	0	1	0	1	28	21	1.85	10	3.8	2.1	7	-2	2.1	6	42.5	44	0.8			11.5	0	0.05	0.06		25	35
PTT_18	0	62	21.6	1.63	39	8	10.03	967.74	0.96774	0.983738	10.1958	0	0	1	1	24	16	2	6	4.1	2.4	8	0	3	9.5	39	41	0.89	0.32	2.7	15	2	0.06	0.06	0.08	28	30
PTT_19	1	61	32.3	2.56	41	6	5.83	983.61	0.98361	0.991771	5.87837	0	0	0	0	15	8	1.1	4	6.2	2.4	7	2	2.75	5	32.5	30	0.38	0.53	0.71	8.4	1	0.06	0.05	0.09	0
PTT_20	1	103	24	2.1	20	13	7.77	582.52	0.58252	0.76323	10.1804	0	0	1	1	37	29	2.4	8	3.4	1.6	8	-4	3.1	6	25	32	0.6	0.49	1.2	8.5	1	0.05	0.07	0.06	25	30
PTT_21	1	77	23.8	2.14	16	12	9.49	779.22	0.77922	0.882734	10.7507	1	0	0	1	23	12	2.55	5	4.3	2.1	11	4	4	7	15	16	0.42	0.45	0.93	10.5	1	0.05	0.03	0.05	25	3
PTT_22	1	100	24.5	1.9	46	8	4.85	600	0.6	0.774597	6.26132	0	1	0	1	20	18	0.4	11	5.5	2.7	2	-8	1.7	3	25		0.87	0.62	1.40323		0				27	30
PTT_23	1	52	34.8	2.41	39	9	10.39	1153.85	1.15385	1.07417	9.67255	0	1	0	1	29	21	1.57	12	5.1	2.2	8	3	2.58	9	22.5	20	0.9	0.28	3.39	15	3	0.05	0.05	0.06	45	50
PTT_24	1	62	35.1	2.42	33	5	6.41	967.74	0.96774	0.983738	6.51596	0	0	0	0	12	6	1.2	2	5	2.2	6	-1	9	6	32.5	37	0.46	0.77	0.61	6	1	0.08	0.06	0.1	30	35
PTT_25	0	84	32.4	1.9	30	10	8.07	714.29	0.71429	0.845157	9.54852	0	1	0	1	37	31	1.9	13	3.2	1.6	6	-2	1.3	5	30	31	0.98			12	3	0.04	0.06		28	30
PTT_26	1	100	21.6	1.89	15	29	17.25	600	0.6	0.774597	22.2697	0	0	0	0	15	10	1.5	1	3.3	1.8	5	0	11	4	20	22	0.6	0.4	1.5	13	2	0.04	0.03	0.04	15	20
PTT_27	0	67	24.5	1.92	33	6	6.07	895.52	0.89552	0.946319	6.41433	0	0	0	0	15	4	2.55	1	4.3	2.3	11	4	15	4	25	26	0.57	0.86	0.66	19	1	0.05	0.03	0.07	0	3
PTT_28	0	63	36.1	2.03	37	5	4.8	952.38	0.95238	0.9759	4.91854	0	0	0	0	16	6	2.3	5	4.3	2.1	10	5	3	5	30	38	0.79	1.05	0.752381	16	1	0.06	0.05	0.08	0	3
PTT_29	0	56	26.1	1.96	17	6	6.66	1071.43	1.07143	1.0351	6.43417	0	0	1	1	25	18	2.25	10	3.1	1.7	7	0	1.6	6	17.5	22	0.64	0.92	0.69	16	1	0.04	0.04	0.08	25	25
PTT_30	1	69	21.6	1.89	14	16	13.71	869.57	0.86957	0.932507	14.7023	0	0	1	1	33	23	3.1	12	3.2	1.3	10	0	2.25	7	10	9	0.67	0.23	2.93	19	0	0.03	0.03	0.03	25	35
PTT_31	1	96	37.2	2.52	23	18	14.94	625	0.625	0.790569	18.8978	0	1	0	1	41	33	1.9	14	4.3	1.7	8	-3	1.5	6	22.5	23	1.21			20	1	0.04	0.06		26	35
PTT_32	0	80	37.9	2.35	25	10	7.37	750	0.75	0.866025	8.51014	0	0	0	0	14	9	1.1	2	4.6	1.9	5	-2	8	4	22.5	22	1.02	0.62	1.65	11.3	3	0.06	0.07	0.1	22	27
PTT_33	1	70	34.6	2.11	21	9	7.38	857.14	0.85714	0.925819	7.97132	0	0	0	0	19	10	2	4	4.5	2.2	9	9	9.75	6	20	22	0.64	0.82	0.78	10.5	1	0.04	0.06	0.07	18	20
PTT_34	1	84	34.6	2.11	20	11	8.43	714.29	0.71429	0.845157	9.97448	0	0	0	0	15	8	1.55	8	4.5	2.2	7	0	1.75	2	22.5	19	0.76	0.39	1.95	6.5	2	0.05	0.09	0.09	15	20
PTT_35	1	86	27.7	1.92	40	8	5.4	697.67	0.69767	0.835266	6.465	0	0	0	0	14	5	1.2	1	7.3	3.1	9	-4	27	6	40	46	0.38	0.46	0.83	6.3	1	0.09	0.06	0.09	20	25
PTT_36	0	82	21	1.58	28	7	5.22	731.71	0.73171	0.8554	6.1024	0	0	0	0	12	4	2.35	2	3.4	2.2	8	3	7	5	20	9	0.48	0.8	0.6	13.7	1	0.03	0.03	0.04	25	25
PTT_37	1	60	31.7	2.12	35	8	7.83	1000	1	1	7.83	0	0	0	0	15	7	1.5	2	5.3	2.9	8	1	9.5	7	22.5	30	0.45	0.87	0.52	7.5	0	0.06	0.06	0.07	30	30
PTT_38	1	83	22.2	1.97	33	9	6.34	722.89	0.72289	0.850229	7.45681	0	0	0	0	7	2	0.8	1	6.2	3.1	5	-4	16	4	25	21	0.37	0.59	0.62	11.8	1	0.05	0.05	0.08	20	20
PTT_39	1	91	31.1	2.05	43	6	5.22	659.34	0.65934	0.811998	6.42859	0	0	0	0	15	7	1.6	1	5	2.4	8	0	21	6	35	34	0.86			10	0	0.05	0.07		21	20
PTT_40	1	61	24.7	2	35	9	8.8	983.61	0.98361	0.991771	8.87301	0	0	1	1	29	17	2.4	2	5	2.3	12	0	14	13	25	32	0.83	0.52	1.6	20.7	3	0.04	0.05	0.05	28	33
PTT_41	1	65	33	2.46	41	5	4.55	923.08	0.92308	0.960771	4.73578	0	0	0	0	15	7	0.76	4	10.5	4.2	8	2	3.75	9	37.5	37	0.65	0.94	0.691489	9	1	0.05	0.05	0.12	22	25
PTT_42	1	85	30.3	2.1	33	8	5.61	705.88	0.70588	0.840167	6.67725	0	0	0	0	13	6	1.04	3	6.7	3.2	7	1	4	5	20	19	0.45	0.93	0.49	9	1	0.07	0.05	0.12	20	20
PTT_43	1	77	25.3	2.02	31	12	9.82	779.22	0.77922	0.882734	11.1245	0	1	0	1	26	19	1.8	9	4	2	7	-2	2.2	5	15	20	0.79			8	0	0.05	0.12		36	45
PTT_44	1	72	27.7	1.92	13	13	10.94	833.33	0.83333	0.912869	11.9842	0	0	1	1	29	19	2.8	5	3.6	2	10	0	4.6	9	17.5	12	0.67	0.76	0.88	32	1	0.02	0.02	0.02	25	30
PTT_45	1	75	24.6	1.82	20	8	6.43	800	0.8	0.894427	7.18896	0	0	0	0	15	12	1.1	5	4.4	2.4	5	0	2.2	5	20	20	0.56	0.61	0.92	9.3	2	0.04	0.04	0.07	16	16
PTT_46	1	89	24.7	2	30	9	7.8	674.16	0.67416	0.821072	9.49977	0	1	0	1	26	20	1.15	8	5.2	2.2	6	-1	2.25	6	27.5	35	0.99			13	0	0.07	0.07		24	24
PTT_47	0	70	28	1.87	38	5	4.4	857.14	0.85714	0.925819	4.75255	0	0	0	0	13	7	1.2	2	2.1	2.8	7	-1	7.5	5	32.5	28	0.56	0.9	0.622222	10	1	0.05	0.04	0.13	13	15
PTT_48	1	60	37.9	2.35	61	5	5.05	1000	1	1	5.05	0	0	0	0	13	5	1.5	1	5.4	2.4	8	-1	14	7	52.5	51	0.63	0.73	0.86	12.5	1	0.08	0.05	0.1	20	20
PTT_49	1	93	29.4	2.06	17	20	13.16	645.16	0.64516	0.803219	16.3841	0	0	1	1	35	25	2.3	7	4.3	2.2	10	2	3.1	8	15	17	0.8	0.36	2.25	14.55	3	0.04	0.04	0.07	30	40
PTT_50	1	92	21.8	1.8	12	22	15.13	652.17	0.65217	0.80757	18.7352	0	0	1	1	25	15	2.85	9	3.5	2	10	4	1.2	5	12.5	11	0.81	0.62	1.3	20	2	0.02	0.02	0.03	50	65
PTT_51	1	92	26.6	2.17	28	12	9.14	652.17	0.65217	0.80757	11.3179	0	1	0	1	23	16	1.5	5	4.6	2.2	7	-2	4.6	8	22.5	24	1.25	0.37	2.82	41.5	3	0.03	0.03	0.03	38	45
PTT_52	1	81	34.3	1.94	39	6	4.55	740.74	0.74074	0.860663	5.28662	0	0	0	0	15	7	1.8	6	4.5	2.3	8	1	2.3	4	27.5	31	0.54	0.84	0.64	13.5	1	0.06	0.04	0.08	25	25
PTT_53	1	55	29.6	2.35	13	8	8.9	1090.91	1.09091	1.04447	8.5211	0	0	1	1	43	29	5.3	15	2.6	1.1	14	1	2.6	7	12.5	28	0.85	0.26	3.27	18.89	3	0.02	0.02	0.02	35	50
PTT_54	1	55	30	2.13	38	6	6.52	1090.91	1.09091	1.04447	6.24242	0	0	0	0	17	13	1	5	6.6	3.1	4	-3	3	9	32.5	37	0.51	0.67	0.77	12.75	1	0.06	0.04	0.07	16	16
PTT_55	1	88	19.4	1.96	18	40	27	681.82	0.68182	0.825724	32.6986	0	0	1	1	30	23	2.4	12	2.9	1.5	7	-2	1.5	5	12.5	19	0.8	0.31	2.55	20	3	0.03	0.04	0.04	24	30
PTT_56	1	71	38.8	2.21	40	9	7.6	845.07	0.84507	0.919277	8.26737	0	0	0	0	16	4	2	2	6.1	2.7	12	6	11	6	35	38	0.4	0.66	0.61	6.15	1	0.08	0.06	0.11	10	10
PTT_57	0	103	23.5294	1.78755	28	15	9.42	582.524	0.582524	0.763233	12.3422	1	0	0	1	22	13	2.5	2	3.7	2.1	9	2	9	3	27.5	27	0.96	0.7	1.37	17.5	2	0.04	0.04	0.06	30	40
PTT_58	0	124	21.0772	1.59655	17	20	11.26	483.871	0.483871	0.695608	16.1873	0	0	1	1	30	20	3.4	5	2.9	1.8	10	1	4.6	6	20	15	0.85	0.28	3	10	3	0.04	0.07	0.02	35	43
PTT_59	0	72	34.245	1.66761	23	8	6.51	833.333	0.833333	0.912871	7.13135	0	0	1	1	37	25	4.2	7	2.7	1.6	12	0	4.8	8	20	20	0.92	0.34	2.7	18.4	3	0.03	0.03	0.03	32	37
PTT_60	0	62	34.4781	2.1418	29	5	5.14	967.742	0.967742	0.983739	5.22496	0	1	0	1	32	26	1	3	5.7	2.7	6	-4	7	10	25	27	1			20	1	0.06	0.05	0.08	35	35
PTT_61	1	84	22.0988	1.90448	34	13	9.97	714.286	0.714286	0.845154	11.7967	0	1	0	1	26	18	1.9	7	4.2	2.2	8	-1	2.9	8	25	28	0.86	0.3	2.8	12.2	3	0.05	0.05	0.03	37	37
PTT_62	1	97	24.8016	1.79425	62	6	3.92	618.557	0.618557	0.786484	4.98421	0	0	0	0	9	7	0.25	1	6	3.3	2	-3	13	3	60	63	0.8	0.57	1.4	0.08	0	0.09	0.1	0.06	20	25
PTT_63	1	96	40.1235	2.45394	33	7	4.29	625	0.625	0.790569	5.42647	0	0	0	0	15	7	1.3	4	6.1	2.9	8	2	3.2	5	35	35	0.87	0.62	1.40323		1				0	10
PTT_64	1	97	24.093	1.77228	15	16	9.97	618.557	0.618557	0.786484	12.6767	0	0	0	0	16	10	1.7	6	3.6	2	6	0	4	4	15	18	1.07	0.28		42	3	0.03	0.03	0.06	39	45
PTT_65	1	82	30.1194	1.89414	35	6	6.81	731.707	0.731707	0.855399	7.9612	0	1	0	1	25	18	1.8	8	3.9	2.1	7	-2	2	8	30	28	0.71	0.79	0.09	8.8	1	0.07	0.07	0.1	17	17
PTT_66	0	62	29.0657	1.95551	33	8	7.98	967.742	0.967742	0.983739	8.11191	0	0	0	0	19	9	2.4	4	4.1	2.1	10	3	5	6	30	27	0.39	0.79	0.49	10	1	0.05	0.04	0.08	20	25
PTT_67	1	81	24.9307	2.18281	16	9	6.84	740.741	0.740741	0.860663	7.94736	0	0	0	0	19	13	0.9	3	6.7	3.1	6	0	4.1	8	15	17	1.01	1.01	1	10	1	0.05	0.09		20	20
PTT_68	1	74	36.4198	2.35499	38	11	9.59	810.811	0.810811	0.90045	10.6502	1	0	0	1	21	12	2	6	4.4	1.9	9	1	3	5	40	34	0.74			11	1	0.05	0.07		32	40
PTT_69	0	60	27.6817	1.91538	29	6	6.82	1000	1	1	6.82	0	0	0	0	9	3	1.3	1	4.5	2.3	6	0	15	4	25	21	0.69	0.93	0.741935	10.6	1	0.05	0.08	0.07	24	35
PTT_70	1	96	29.0657	1.95551	28	9	8.07	625	0.625	0.790569	10.2078	0	0	0	0	13	7	1	1	5.4	2.5	6	0	14	4	17.5	21	0.73	0.53	1.37736	24.3	2	0.03	0.03		19	20
PTT_71	1	47	27.7008	2.28277	43	9	7.28	1276.6	1.2766	1.12987	6.44325	0	0	0	0	18	10	1.5	6	5.4	2.4	8	1	2.1	4	32.5	34	0.8			10	2	0.07	0.08		20	25
PTT_72	1	69	31.055	2.25882	26	16	13.18	869.565	0.869565	0.932505	14.134	0	1	0	1	33	25	1.8	11	4.5	2	8	-4	2.3	7	22.5	21	0.84	0.25	3.36	16	0	0.04	0.05	0.03	45	50
PTT_73	1	62	22.5981	1.85579	28	12	12.36	967.742	0.967742	0.983739	12.5643	0	0	1	1	36	29	2.4	8	2.9	1.5	7	-2	3.6	10	25	26	1.11	0.3	3.74	22.2	3	0.04	0.05	0.04	40	40
PTT_74	1	89	22.5309	1.92022	23	7	4.69	674.157	0.674157	0.821071	5.71205	0	1	0	1	27	15	1.4	9	8.6	4.5	12	2	2.66	11	15	12	0.61	0.63	0.99	7.63	1	0.05	0.07	0.05	0	0
PTT_75	1	87	36.4198	2.35499	44	4	4	689.655	0.689655	0.830455	4.81664	0	0	0	0	18	7	1.25	2	8.8	3.8	11	-1	13	11	37.5	40	0.55	0.83	0.67	10	1	0.05	0.05	0.08	0	0
PTT_76	1	67	25.3593	2.05464	45	6	5.39	895.522	0.895522	0.94632	5.69575	0	0	0	0	17	9	1.5	6	5.4	2.6	8	2	2.7	6	50	50	0.57	0.45	0.8	7	0	0.06	0.07	0.09	18	20
PTT_77	1	83	21.6049	1.88628	22	10	7.75	722.892	0.722892	0.85023	9.11518	0	0	1	1	22	15	2.4	1	2.9	1.6	7	-6	23	5	25	32	0.85	0.77	1.1039	10	2	0.07	0.1	0.07	24	25
PTT_78	1	78	25.7725	2.30628	35	4	3.72	769.231	0.769231	0.877058	4.24145	0	1	0	1	25	15	1.6	9	6.4	2.8	10	2	2	7	27.5	29	0.78	0.59	1.33	6.78	0	0.05	0.06	0.07	0	3
PTT_79	1	76	23.0825	2.02562	22	9	8.34	789.474	0.789474	0.888523	9.38636	0	0	0	0	17	11	1.7	3	4.6	2.2	8	0	5.3	6	22.5	24	0.09	0.3	2.98	22.5	3	0.03	0.04	0.03	63	65
PTT_80	1	83	26.2346	2.04853	27	9	7.34	722.892	0.722892	0.85023	8.63296	0	1	0	1	26	16	1.22	5	8.2	3.9	10	0	3.8	11	15	18	1.22	0.35	3.48571	17	0	0.05	0.08	0.05	20	20
PTT_81	1	68	24.6914	1.99642	26	15	14.74	882.353	0.882353	0.939336	15.6919	0	1	0	1	28	21	1.6	5	4.3	2.1	7	0	3.2	9	25	27	1.19	0.27	3.4	13.2	3	0.04	0.04	0.02	40	40
PTT_82	1	70	35.3543	2.42801	34	5	4.5	857.143	0.857143	0.92582	4.86056	0	0	0	0	15	8	1.2	6	5.8	2.4	7	-1	3	4	27.5	35	0.46	0.59	0.78	8.5	0	0.04	0.05	0.06	0	0
PTT_83	0	59	24.093	1.77228	34	9	9	1016.95	1.01695	1.00844	8.92468	0	0	1	1	31	20	2.7	8	4.1	2.3	11	-3	4	10	20	23	0.89	0.3	2.99	17.8	3	0.05	0.05	0.04	33	35
PTT_84	1	70	31.1791	1.97752	27	6	7.01	857.143	0.857143	0.92582	7.57167	0	0	1	1	30	20	2.3	4	4.3	2.2	10	-3	7	11	20	20	0.78	0.37	2.1	14.18	2	0.04	0.04	0.02	35	35
